# Supplementary material for: Eukaryotic translation elongation factor-1 alpha is associated with a specific subset of mRNAs in Trypanosoma cruzi
Source: BMC Microbiol. 2015 May 19;15:104. doi: 10.1186/s12866-015-0436-2 (PMC4436862; doi:10.1186/s12866-015-0436-2)
Supplement: Additional file 7: — Primers used in this study. [file 12866_2015_436_MOESM7_ESM.xlsx]

## Sheet: Primers rRT-PCRi EF
>TcCLB.508233.60 | Trypanosoma cruzi CL Brener Non-Esmeraldo-like | heat shock protein 100 (clp protein), putative
	Sequence (5'->3')	Template strand	Length	Start	Stop	Tm	GC%	Self complementarity	Self 3' complementarity
Forward primer	TCCCAGGACATCTTGCTTGG	Plus	20	154	173	59.67	55	4	3
Reverse primer	GCTCACCAACACCCTCACAA	Minus	20	342	323	60.47	55	2	0
Product length	189
>TcCLB.511211.120 | Trypanosoma cruzi CL Brener Esmeraldo-like | receptor for activated C kinase 1, putative
	Sequence (5'->3')	Template strand	Length	Start	Stop	Tm	GC%	Self complementarity	Self 3' complementarity
Forward primer	TTAAGGTGTGGGACATCGCC	Plus	20	533	552	60.04	55	4	2
Reverse primer	GATTCCCTTCTCCGTAGCCG	Minus	20	780	761	59.97	60	4	2
Product length	248
>TcCLB.507715.10 | Trypanosoma cruzi CL Brener Non-Esmeraldo-like | D-alanyl-glycyl endopeptidase-like protein, putative,cysteine peptidase, Clan CA, family C51, putative
	Sequence (5'->3')	Template strand	Length	Start	Stop	Tm	GC%	Self complementarity	Self 3' complementarity
Forward primer	GCAGGTTTCGGTGACGAGAA	Plus	20	25	44	60.6	55	3	3
Reverse primer	CACCGACGTCAAAATCGCAT	Minus	20	240	221	59.56	50	6	2
Product length	216
>TcCLB.504105.140 | Trypanosoma cruzi CL Brener Non-Esmeraldo-like | enolase
	Sequence (5'->3')	Template strand	Length	Start	Stop	Tm	GC%	Self complementarity	Self 3' complementarity
Forward primer	CCTGACCTTCAAGAGCCCTG	Plus	20	774	793	60.04	60	5	2
Reverse primer	TCAATGGCCGTTTTGATGCG	Minus	20	998	979	60.11	50	6	2
Product length	225
